# Supplementary material for: BioAgents: Bridging the gap in bioinformatics analysis with multi-agent systems
Source: Sci Rep. 2025 Nov 7;15:39036. doi: 10.1038/s41598-025-25919-z (PMC12594986; doi:10.1038/s41598-025-25919-z)
Supplement: Supplementary file 2 — Supplementary Information 2. [file 41598_2025_25919_MOESM2_ESM.xlsx]

## Sheet: Supplemental_table_S2_biocontai
name	description
samtools	Processing sequence alignments in sam, bam and cram formats
pandas	Python library for data manipulation and analysis.
pysam	Interface for the sam/bam sequence alignment and mapping format (python 3)
htslib	C library for high-throughput sequencing data formats
bcftools	Genomic variant calling and manipulation of vcf/bcf files
picard	Java tools for working with ngs data in the bam format
bowtie2	An ultrafast memory-efficient short read aligner
cutadapt	Clean biological sequences from high-throughput sequencing reads
cyvcf2	Vcf parser based on htslib (python 3)
vsearch	Tool for processing metagenomic sequences
blast	Basic local alignment search tool
bedtools	A powerful toolset for genome arithmetic
mafft	Multiple alignment program for amino acid or nucleotide sequences
bwa	Burrow-wheeler aligner for pairwise alignment between dna sequences
sortmerna	Tool for filtering, mapping and otu-picking ngs reads
hmmer	Profile hidden markov models for protein sequence analysis
htseq	High-throughput genome sequencing read analysis utilities
bioconductor-biobase	Base functions for bioconductor
bioconductor-biocparallel	Bioconductor facilities for parallel evaluation
freebayes	Bayesian haplotype-based polymorphism discovery and genotyping
pyfaidx	Pyfaidx: efficient pythonic random access to fasta subsequences
spades	Spades (st. petersburg genome assembler) is intended for both standard isolates and single-cell mda bacteria assemblies.
fastqc	A quality control tool for high throughput sequence data.
minimap2	Versatile pairwise aligner for genomic and spliced nucleotide sequences
bioconductor-biostrings	Gnu r string objects representing biological sequences
salmon	Wicked-fast transcript quantification from rna-seq data
fasttree	Phylogenetic trees from alignments of nucleotide or protein sequences
snpeff	Genetic variant annotation and effect prediction toolbox
bowtie	Ultrafast memory-efficient short read aligner
abyss	De novo, parallel, sequence assembler for short reads
metaphlan2	Metagenomic phylogenetic analysis
cnvkit	Copy number variant detection from targeted dna sequencing
bioconductor-limma	Linear models for microarray data
iqtree	Efficient phylogenetic software by maximum likelihood
hisat2	Graph-based alignment of short nucleotide reads to many genomes
proteinortho	Detection of (co-)orthologs in large-scale protein analysis
bioconductor-shortread	Gnu r classes and methods for high-throughput short-read sequencing data
emboss	The european molecular biology open software suite
bioconductor-rtracklayer	Gnu r interface to genome browsers and their annotation tracks
ncbi-datasets-cli	Ncbi datasets is a new resource that lets you easily gather data from across ncbi databases.
entrez-direct	Entrez direct (edirect) is an advanced method for accessing the ncbi's set of interconnected entrez databases
hhsuite	Sensitive protein sequence searching based on hmm-hmm alignment
bioconductor-annotationdbi	Gnu r annotation database interface for bioconductor
raxml	Randomized axelerated maximum likelihood of phylogenetic trees
augustus	Gene prediction in eukaryotic genomes
nanopolish	Consensus caller for nanopore sequencing data
bamtools	Toolkit for manipulating bam (genome alignment) files
bioconductor-edger	Empirical analysis of digital gene expression data in r
racon	Consensus module for raw de novo dna assembly of long uncorrected reads
fastp	A tool designed to provide fast all-in-one preprocessing for fastq files
Supplemental Table S2. Top 50 bioinformatics tools from Biocontiners
